# Supplementary material for: Tunable Fluorescence via Self-Assembled Switching of AIE-Active Micelle-like Nanoaggregates
Source: Int J Mol Sci. 2023 Jun 9;24(12):9941. doi: 10.3390/ijms24129941 (PMC10298664; doi:10.3390/ijms24129941)
Supplement: Supplementary file 1 [file ijms-24-09941-s001.zip]

Archive with 1 entries (1 files):
- ijms-2421311-supplementary.pdf
